# Supplementary material for: Assessment of a Serum Microrna Risk Score for Colorectal Cancer among Participants of Screening Colonoscopy at Various Stages of Colorectal Carcinogenesis
Source: Cells. 2022 Aug 8;11(15):2462. doi: 10.3390/cells11152462 (PMC9367813; doi:10.3390/cells11152462)
Supplement: Supplementary file 1 [file cells-11-02462-s001.zip]

Archive with 1 entries (1 files):
- cells-1809007-supplementary.pdf
